# Supplementary material for: High-Performance Thin-Layer Chromatography-Densitometry-Tandem ESI-MS to Evaluate Phospholipid Content in Exosomes of Cancer Cells
Source: Int J Mol Sci. 2022 Jan 21;23(3):1150. doi: 10.3390/ijms23031150 (PMC8835402; doi:10.3390/ijms23031150)
Supplement: Supplementary file 1 [file ijms-23-01150-s001.zip]

Archive with 1 entries (1 files):
- ijms-1537132-supplementary.pdf
